# Supplementary material for: MatchMiner: an open-source platform for cancer precision medicine
Source: NPJ Precis Oncol. 2022 Oct 6;6:69. doi: 10.1038/s41698-022-00312-5 (PMC9537311; doi:10.1038/s41698-022-00312-5)
Supplement: Supplementary file 1 — Supplementary Data 1 [file 41698_2022_312_MOESM1_ESM.xlsx]

## Sheet: Sheet1
Supplementary Data 1. Time (days) from MatchMiner ingestion date to consent date for MMCs.
Consent Number	Time (days)
1	1003.57
2	286.491
3	262.953
4	238.528
5	20.5307
6	202.474
7	7.48308
8	872.421
9	49.3111
10	610.541
11	328.919
12	71.3466
13	1072.47
14	431.531
15	10.9458
16	251.482
17	918.581
18	526.397
19	92.5042
20	452.395
21	162.139
22	366.245
23	209.273
24	331.577
25	19.9245
26	65.4813
27	307.503
28	153.918
29	1002.55
30	365.402
31	342.576
32	232.581
33	26.2799
34	368.28
35	103.516
36	1366.55
37	25.9943
38	104.915
39	105.525
40	172.922
41	94.9028
42	1062.53
43	590.58
44	37.3665
45	3.53399
46	192.951
47	55.5059
48	349.229
49	20.2288
50	912.54
51	522.524
52	206.568
53	221.555
54	20.5132
55	115.511
56	196.351
57	542.518
58	43.9912
59	260.473
60	736.329
61	8.52368
62	86.5391
63	420.504
64	88.4782
65	448.531
66	902.518
67	534.504
68	154.952
69	490.464
70	86.4717
71	103.532
72	17.5372
73	75.2741
74	17.4657
75	182.47
76	241.581
77	129.537
78	11.5342
79	490.464
80	71.1707
81	52.5367
82	218.573
83	125.048
84	313.919
85	89.9191
86	24.5264
87	66.5691
88	268.487
89	326.533
90	30.9944
91	118.91
92	38.4634
93	461.358
94	839.231
95	280.231
96	339.942
97	208.9
98	968.507
99	604.416
100	329.953
101	207.911
102	18.9551
103	92.3831
104	90.2282
105	430.516
106	115.926
107	42.4787
108	341.982
109	247.541
110	92.4638
111	77.525
112	69.9097
113	84.5114
114	274.448
115	157.896
116	347.456
117	13.9181
118	189.495
119	59.4072
120	334.49
121	635.497
122	99.9525
123	182.497
124	198.494
125	631.497
126	226.518
127	352.414
128	366.565
129	336.568
130	154.525
131	138.911
132	521.911
133	335.945
134	57.9278
135	423.939
136	53.9395
137	211.958
138	435.914
139	237.952
140	144.95
141	182.952
142	41.9122
143	29.9122
144	287.913
145	89.9139
146	6.91782
147	321.946
148	139.952
149	353.918
150	134.96
151	154.987
152	126.953
153	322.948
154	33.9718
155	175.951
156	152.952
157	336.803
158	201.95
159	59.9892
160	272.951
161	311.994
162	161.946
163	325.993
164	133.951
165	65.868
166	41.9015
