# Supplementary material for: MatchMiner: an open-source platform for cancer precision medicine
Source: NPJ Precis Oncol. 2022 Oct 6;6:69. doi: 10.1038/s41698-022-00312-5 (PMC9537311; doi:10.1038/s41698-022-00312-5)
Supplement: Supplementary file 2 — Supplementary Data 2 [file 41698_2022_312_MOESM2_ESM.xlsx]

## Sheet: Sheet1
Supplementary Data 2. Time (days) from MatchMiner ingestion date to consent date for non-MMCs.
Consent Number	Time (days)
1	113.544
2	48.1261
3	192.952
4	644.52
5	303.568
6	393.906
7	46.517
8	85.5099
9	723.355
10	237.993
11	169.578
12	302.537
13	779.586
14	604.511
15	80.4532
16	58.413
17	15.519
18	5.95229
19	314.904
20	397.526
21	231.544
22	328.541
23	90.4667
24	844.46
25	232.482
26	150.599
27	151.585
28	75.9134
29	31.5451
30	651.494
31	174.911
32	707.262
33	505.332
34	56.4185
35	573.46
36	385.459
37	3.90712
38	694.483
39	586.977
40	1095.94
41	542.469
42	159.456
43	379.479
44	224.519
45	303.423
46	91.9084
47	0.509549
48	196.277
49	771.539
50	82.487
51	196.445
52	375.491
53	206.565
54	245.993
55	10.5568
56	469.605
57	504.605
58	883.461
59	24.4129
60	107.343
61	170.343
62	594.579
63	56.5369
64	265.473
65	814.452
66	126.535
67	848.397
68	27.9211
69	158.564
70	51.9524
71	88.9958
72	209.952
73	189.56
74	133.423
75	665.467
76	387.467
77	58.5155
78	15.3559
79	402.507
80	53.871
81	21.5595
82	1077.58
83	57.3078
84	967.357
85	456.517
86	209.517
87	181.518
88	1129.45
89	26.9519
90	839.518
91	273.618
92	391.462
93	5.57612
94	84.4384
95	262.468
96	328.568
97	64.5692
98	600.6
99	306.168
100	125.595
101	255.136
102	114.902
103	149.127
104	565.52
105	480.525
106	398.575
107	301.482
108	790.558
109	77.3251
110	1132.53
111	210.952
112	249.528
113	26.5382
114	407.54
115	420.423
116	335.293
117	140.555
118	342.294
119	1168.29
120	975.465
121	372.321
122	29.9082
123	50.5854
124	1001.38
125	256.574
126	592.574
127	424.532
128	301.936
129	57.4706
130	384.512
131	988.465
132	45.5
133	852.655
134	7.95259
135	153.953
136	43.6054
137	325.937
138	777.432
139	710.54
140	673.52
141	106.399
142	3.91183
143	216.469
144	3.87117
145	22.5156
146	327.575
147	930.391
148	118.507
149	419.517
150	286.476
151	201.566
152	227.47
153	317.476
154	241.521
155	512.605
156	231.475
157	406.515
158	214.556
159	384.516
160	49.5366
161	736.527
162	813.448
163	267.511
164	540.514
165	233.318
166	612.497
167	940.471
168	478.513
169	463.441
170	656.414
171	1210.55
172	110.418
173	77.4188
174	344.565
175	174.509
176	29.5645
177	46.9926
178	273.47
179	183.432
180	1267.54
181	184.45
182	787.49
183	475.549
184	397.549
185	1223.47
186	210.449
187	265.521
188	279.516
189	902.518
190	471.488
191	533.504
192	324.346
193	470.509
194	463.449
195	845.561
196	106.533
197	232.572
198	1046.58
199	415.504
200	435.519
201	45.5385
202	161.502
203	812.576
204	426.451
205	585.911
206	135.522
207	22.5016
208	127.535
209	136.527
210	798.57
211	598.528
212	117.573
213	244.455
214	1242.56
215	1063.52
216	629.418
217	234.567
218	67.5168
219	1192.53
220	283.419
221	217.27
222	554.571
223	7.26229
224	73.8665
225	17.8677
226	721.532
227	3.85247
228	11.4617
229	105.557
230	159.978
231	561.968
232	170.459
233	795.487
234	463.515
235	836.57
236	862.569
237	32.5271
238	778.56
239	832.572
240	287.388
241	401.527
242	575.531
243	92.3655
244	660.497
245	1040.31
246	488.405
247	60.3635
248	134.481
249	484.456
250	663.468
251	344.918
252	246.558
253	953.469
254	1177.37
255	239.455
256	491.446
257	389.521
258	778.266
259	679.456
260	162.468
261	790.343
262	249.342
263	10.445
264	169.469
265	512.469
266	971.479
267	222.515
268	202.474
269	286.515
270	80.9183
271	247.918
272	148.405
273	440.471
274	377.481
275	754.465
276	388.383
277	388.383
278	372.91
279	0.993472
280	170.5
281	62.5297
282	50.0384
283	442.522
284	43.4127
285	108.409
286	709.225
287	246.483
288	289.432
289	144.803
290	540.962
291	257.546
292	202.526
293	28.6392
294	193.452
295	26.3961
296	390.395
297	841.587
298	274.433
299	178.482
300	41.8726
301	310.372
302	764.413
303	322.326
304	145.902
305	23.9015
306	330.912
307	232.494
308	503.956
309	289.53
310	357.475
311	104.57
312	527.521
313	343.179
314	99.3443
315	387.994
316	54.9168
317	3.22167
318	428.903
319	628.986
320	1.02836
321	257.943
322	175.897
323	0.938356
324	15.9183
325	15.9101
326	13.9097
327	221.96
328	14.8703
329	399.872
330	142.94
331	1.91559
332	21.9128
333	79.8327
334	40.9908
335	6.91184
336	230.935
337	11.0383
338	22.9521
339	318.994
340	189.91
341	0.994167
342	1.86678
343	69.5757
344	334.606
345	228.948
346	215.951
347	170.91
348	7.95267
349	155.909
350	134.909
351	5.9942
352	2.9515
353	2.95052
